# Supplementary material for: Receptor kinase FERONIA regulates flowering time in Arabidopsis
Source: BMC Plant Biol. 2020 Jan 16;20:26. doi: 10.1186/s12870-019-2223-y (PMC6966814; doi:10.1186/s12870-019-2223-y)
Supplement: Supplementary file 11 — Additional file 11: Table S3. Enrichment analysis showing the enriched categories forFER knockout compared with WT. [file 12870_2019_2223_MOESM11_ESM.xls]

## Sheet: fer-4 transcription expression
Enrichment analysis showing the enriched categories for FER knockout compared with WT
Serial number	Category	Term	Count	P-Value
1	GOTERM_BP_DIRECT	defense response	223	7.3e-42
2	GOTERM_BP_DIRECT	oxidation-reduction process	309	1.1e-23
3	GOTERM_BP_DIRECT	response to wounding	77	1.5e-18
4	GOTERM_BP_DIRECT	response to jasmonic acid	65	1.1e-17
5	GOTERM_BP_DIRECT	defense response to bacterium	92	4.3e-17
6	GOTERM_BP_DIRECT	response to bacterium	47	7.2e-15
7	GOTERM_BP_DIRECT	response to salicylic acid	59	6e-14
8	GOTERM_BP_DIRECT	signal transduction	119	2.9e-13
9	GOTERM_BP_DIRECT	hydrogen peroxide catabolic process	41	4.7e-13
10	GOTERM_BP_DIRECT	response to oxidative stress	85	3.9e-12
11	GOTERM_BP_DIRECT	cellular response to hypoxia	20	7.2e-12
12	GOTERM_BP_DIRECT	protein phosphorylation	188	2.4e-11
13	GOTERM_BP_DIRECT	secondary metabolite biosynthetic process	52	2.9e-11
14	GOTERM_BP_DIRECT	response to chitin	49	3.9e-11
15	GOTERM_BP_DIRECT	plant-type hypersensitive response	34	6.6e-11
16	GOTERM_BP_DIRECT	plant-type cell wall organization	38	1.3e-10
17	GOTERM_BP_DIRECT	flavonoid glucuronidation	39	2.8e-08
18	GOTERM_BP_DIRECT	response to abscisic acid	93	6.3e-08
19	GOTERM_BP_DIRECT	flavonoid biosynthetic process	45	1e-07
20	GOTERM_BP_DIRECT	response to toxic substance	26	1e-07
21	GOTERM_BP_DIRECT	toxin catabolic process	22	1.2e-07
22	GOTERM_BP_DIRECT	glucosinolate biosynthetic process	19	1.7e-07
23	GOTERM_BP_DIRECT	response to other organism	24	2.2e-07
24	GOTERM_BP_DIRECT	systemic acquired resistance	20	3.5e-07
25	GOTERM_BP_DIRECT	response to water deprivation	69	6.3e-07
26	GOTERM_BP_DIRECT	response to fungus	27	1.1e-06
27	GOTERM_BP_DIRECT	defense response to insect	12	1.5e-06
28	GOTERM_BP_DIRECT	glutathione metabolic process	24	2.7e-06
29	GOTERM_BP_DIRECT	response to auxin	69	2.7e-06
30	GOTERM_BP_DIRECT	amino sugar metabolic process	11	3.1e-06
31	GOTERM_BP_DIRECT	phenylpropanoid biosynthetic process	17	3.7e-06
32	GOTERM_BP_DIRECT	suberin biosynthetic process	12	7.1e-06
33	GOTERM_BP_DIRECT	defense response to other organism	18	1.4e-05
34	GOTERM_BP_DIRECT	lignin biosynthetic process	24	1.6e-05
35	GOTERM_BP_DIRECT	recognition of pollen	17	2e-05
36	GOTERM_BP_DIRECT	ethylene-activated signaling pathway	46	2.1e-05
37	GOTERM_BP_DIRECT	regulation of transcription from RNA polymerase II promoter	52	2.5e-05
38	GOTERM_BP_DIRECT	lignin catabolic process	11	3.1e-05
39	GOTERM_BP_DIRECT	regulation of systemic acquired resistance	9	3.3e-05
40	GOTERM_BP_DIRECT	chitin catabolic process	13	3.4e-05
41	GOTERM_BP_DIRECT	jasmonic acid biosynthetic process	13	3.4e-05
42	GOTERM_BP_DIRECT	response to insect	13	5.5e-05
43	GOTERM_BP_DIRECT	tryptophan biosynthetic process	13	5.5e-05
44	GOTERM_BP_DIRECT	brassinosteroid biosynthetic process	15	6.3e-05
45	GOTERM_BP_DIRECT	lignan biosynthetic process	10	6.9e-05
46	GOTERM_BP_DIRECT	cellular transition metal ion homeostasis	23	8.6e-05
47	GOTERM_BP_DIRECT	defense response to bacterium, incompatible interaction	17	0.00011
48	GOTERM_BP_DIRECT	regulation of jasmonic acid mediated signaling pathway	12	0.00012
49	GOTERM_BP_DIRECT	brassinosteroid homeostasis	14	0.00014
50	GOTERM_BP_DIRECT	response to karrikin	34	0.00015
51	GOTERM_BP_DIRECT	lipid transport	38	0.00016
52	GOTERM_BP_DIRECT	sterol metabolic process	16	0.00017
53	GOTERM_BP_DIRECT	induced systemic resistance	10	0.00023
54	GOTERM_BP_DIRECT	drug transmembrane transport	22	0.00025
55	GOTERM_BP_DIRECT	cell wall macromolecule catabolic process	12	0.00029
56	GOTERM_BP_DIRECT	oligopeptide transport	21	0.00038
57	GOTERM_BP_DIRECT	lipid catabolic process	39	0.00045
58	GOTERM_BP_DIRECT	defense response to fungus	89	0.00054
59	GOTERM_BP_DIRECT	regulation of defense response	20	0.00071
60	GOTERM_BP_DIRECT	metabolic process	62	0.00081
61	GOTERM_BP_DIRECT	response to ozone	13	0.00081
62	GOTERM_BP_DIRECT	indole glucosinolate metabolic process	10	0.00093
63	GOTERM_BP_DIRECT	jasmonic acid mediated signaling pathway	17	0.00099
64	GOTERM_BP_DIRECT	negative regulation of nucleic acid-templated transcription	8	0.0012
65	GOTERM_BP_DIRECT	abscisic acid-activated signaling pathway	43	0.0013
66	GOTERM_BP_DIRECT	programmed cell death	9	0.0014
67	GOTERM_BP_DIRECT	cell-cell junction assembly	5	0.0015
68	GOTERM_BP_DIRECT	anthocyanin-containing compound biosynthetic process	9	0.0021
69	GOTERM_BP_DIRECT	cellular response to amino acid stimulus	9	0.0021
70	GOTERM_BP_DIRECT	response to salt stress	88	0.003
71	GOTERM_BP_DIRECT	defense response by callose deposition in cell wall	8	0.003
72	GOTERM_BP_DIRECT	response to biotic stimulus	14	0.0034
73	GOTERM_BP_DIRECT	pathogen-associated molecular pattern dependent induction by symbiont of host innate immune response	6	0.0035
74	GOTERM_BP_DIRECT	response to nematode	20	0.0037
75	GOTERM_BP_DIRECT	response to ethylene	29	0.0039
76	GOTERM_BP_DIRECT	metal ion transport	26	0.0044
77	GOTERM_BP_DIRECT	cellular response to salicylic acid stimulus	8	0.0046
78	GOTERM_BP_DIRECT	developmental process involved in reproduction	8	0.0046
79	GOTERM_BP_DIRECT	salicylic acid mediated signaling pathway	10	0.0053
80	GOTERM_BP_DIRECT	multicellular organism development	70	0.0076
81	GOTERM_BP_DIRECT	response to hypoxia	13	0.0079
82	GOTERM_BP_DIRECT	unidimensional cell growth	26	0.009
83	GOTERM_BP_DIRECT	cellular amino acid biosynthetic process	18	0.0091
84	GOTERM_BP_DIRECT	syncytium formation	7	0.01
85	GOTERM_BP_DIRECT	oxylipin biosynthetic process	9	0.011
86	GOTERM_BP_DIRECT	cell surface receptor signaling pathway	14	0.011
87	GOTERM_BP_DIRECT	cell wall organization	58	0.012
88	GOTERM_BP_DIRECT	proteolysis	86	0.014
89	GOTERM_BP_DIRECT	cellular response to iron ion starvation	5	0.015
90	GOTERM_BP_DIRECT	positive regulation of cell death	5	0.015
91	GOTERM_BP_DIRECT	glucose import	13	0.017
92	GOTERM_BP_DIRECT	cellular calcium ion homeostasis	10	0.018
93	GOTERM_BP_DIRECT	glucosinolate catabolic process	10	0.018
94	GOTERM_BP_DIRECT	indoleacetic acid biosynthetic process	7	0.02
95	GOTERM_BP_DIRECT	CDP-diacylglycerol biosynthetic process	7	0.02
96	GOTERM_BP_DIRECT	indole glucosinolate biosynthetic process	4	0.02
97	GOTERM_BP_DIRECT	xyloglucan metabolic process	12	0.021
98	GOTERM_BP_DIRECT	response to cold	54	0.022
99	GOTERM_BP_DIRECT	phosphate ion transport	9	0.023
100	GOTERM_BP_DIRECT	response to mechanical stimulus	5	0.024
101	GOTERM_BP_DIRECT	regulation of salicylic acid mediated signaling pathway	7	0.026
102	GOTERM_BP_DIRECT	cell wall biogenesis	15	0.027
103	GOTERM_BP_DIRECT	regulation of growth	22	0.028
104	GOTERM_BP_DIRECT	cell death	12	0.029
105	GOTERM_BP_DIRECT	cellular amino acid metabolic process	11	0.031
106	GOTERM_BP_DIRECT	systemic acquired resistance, salicylic acid mediated signaling pathway	6	0.031
107	GOTERM_BP_DIRECT	defense response to oomycetes	10	0.033
108	GOTERM_BP_DIRECT	regulation of membrane potential	9	0.034
109	GOTERM_BP_DIRECT	response to molecule of bacterial origin	7	0.034
110	GOTERM_BP_DIRECT	response to herbivore	5	0.036
111	GOTERM_BP_DIRECT	camalexin biosynthetic process	5	0.036
112	GOTERM_BP_DIRECT	stamen filament development	5	0.036
113	GOTERM_BP_DIRECT	jasmonic acid metabolic process	4	0.036
114	GOTERM_BP_DIRECT	regulation of salicylic acid biosynthetic process	4	0.036
115	GOTERM_BP_DIRECT	regulation of innate immune response	4	0.036
116	GOTERM_BP_DIRECT	abscisic acid metabolic process	4	0.036
117	GOTERM_BP_DIRECT	lipid oxidation	4	0.036
118	GOTERM_BP_DIRECT	response to virus	11	0.037
119	GOTERM_BP_DIRECT	hyperosmotic salinity response	14	0.038
120	GOTERM_BP_DIRECT	aromatic compound biosynthetic process	6	0.042
121	GOTERM_BP_DIRECT	hexose transmembrane transport	11	0.043
122	GOTERM_BP_DIRECT	lipid metabolic process	34	0.043
123	GOTERM_BP_DIRECT	polysaccharide catabolic process	7	0.043
124	GOTERM_BP_DIRECT	protein catabolic process	23	0.044
125	GOTERM_BP_DIRECT	fatty acid metabolic process	14	0.049
126	GOTERM_BP_DIRECT	release of seed from dormancy	3	0.05
127	GOTERM_BP_DIRECT	regulation of RNA metabolic process	3	0.05
128	GOTERM_BP_DIRECT	trichoblast differentiation	3	0.05
129	GOTERM_BP_DIRECT	thalianol metabolic process	3	0.05
130	GOTERM_BP_DIRECT	negative regulation of leaf senescence	5	0.05
131	GOTERM_BP_DIRECT	vasculature development	8	0.052
132	GOTERM_BP_DIRECT	regulation of secondary cell wall biogenesis	6	0.054
133	GOTERM_BP_DIRECT	response to singlet oxygen	4	0.057
134	GOTERM_BP_DIRECT	anthocyanin-containing compound metabolic process	4	0.057
135	GOTERM_BP_DIRECT	salicylic acid biosynthetic process	4	0.057
136	GOTERM_BP_DIRECT	calcium ion transport	9	0.058
137	GOTERM_BP_DIRECT	biosynthetic process	21	0.058
138	GOTERM_BP_DIRECT	secondary metabolic process	8	0.063
139	GOTERM_BP_DIRECT	defense response to fungus, incompatible interaction	11	0.065
140	GOTERM_BP_DIRECT	leucine biosynthetic process	7	0.066
141	GOTERM_BP_DIRECT	regulation of organ growth	5	0.067
142	GOTERM_BP_DIRECT	response to water	5	0.067
143	GOTERM_BP_DIRECT	cell wall modification	16	0.068
144	GOTERM_BP_DIRECT	cold acclimation	12	0.075
145	GOTERM_BP_DIRECT	positive regulation of abscisic acid-activated signaling pathway	9	0.079
146	GOTERM_BP_DIRECT	root hair cell development	7	0.08
147	GOTERM_BP_DIRECT	calcium ion homeostasis	4	0.082
148	GOTERM_BP_DIRECT	hydrogen sulfide biosynthetic process	4	0.082
149	GOTERM_BP_DIRECT	positive regulation of leaf senescence	4	0.082
150	GOTERM_BP_DIRECT	cellular response to abscisic acid stimulus	8	0.087
151	GOTERM_BP_DIRECT	lignin metabolic process	5	0.087
152	GOTERM_BP_DIRECT	alkaloid biosynthetic process	5	0.087
153	GOTERM_BP_DIRECT	inositol catabolic process	3	0.091
154	GOTERM_BP_DIRECT	low-affinity nitrate transport	3	0.091
155	GOTERM_BP_DIRECT	fatty acid biosynthetic process	24	0.092
156	GOTERM_BP_DIRECT	glycosyl compound metabolic process	7	0.095

## Sheet: fer-4 AS 
Enrichment analysis showing the enriched categories for FER knockout compared with WT
Serial number	Category	Term	Count	P-Value	log10(P-value)
1	GOTERM_BP_DIRECT	cellular response to DNA damage stimulus	12	6.1e-05	4.21467
2	GOTERM_BP_DIRECT	DNA repair	26	0.00066	3.18046
3	GOTERM_BP_DIRECT	glucosylceramide catabolic process	4	0.001	3
4	GOTERM_BP_DIRECT	RNA processing	16	0.0015	2.82391
5	GOTERM_BP_DIRECT	mRNA processing	23	0.002	2.69897
6	GOTERM_BP_DIRECT	negative regulation of flower development	10	0.0022	2.65758
7	GOTERM_BP_DIRECT	DNA replication initiation	7	0.0042	2.37675
8	GOTERM_BP_DIRECT	GPI anchor biosynthetic process	6	0.0045	2.34679
9	GOTERM_BP_DIRECT	one-carbon metabolic process	8	0.0051	2.29243
10	GOTERM_BP_DIRECT	response to salt stress	46	0.0076	2.11919
11	GOTERM_BP_DIRECT	regulation of membrane potential	7	0.009	2.04576
12	GOTERM_BP_DIRECT	stomatal movement	7	0.009	2.04576
13	GOTERM_BP_DIRECT	innate immune response	11	0.0098	2.00877
14	GOTERM_BP_DIRECT	DNA recombination	9	0.011	1.95861
15	GOTERM_BP_DIRECT	Mo-molybdopterin cofactor biosynthetic process	4	0.011	1.95861
16	GOTERM_BP_DIRECT	molybdenum incorporation into molybdenum-molybdopterin complex	3	0.012	1.92082
17	GOTERM_BP_DIRECT	tetrahydrofolylpolyglutamate biosynthetic process	3	0.012	1.92082
18	GOTERM_BP_DIRECT	protein autophosphorylation	17	0.013	1.88606
19	GOTERM_BP_DIRECT	mRNA export from nucleus	6	0.014	1.85387
20	GOTERM_BP_DIRECT	glucose metabolic process	6	0.014	1.85387
21	GOTERM_BP_DIRECT	nitrogen compound metabolic process	6	0.014	1.85387
22	GOTERM_BP_DIRECT	RNA splicing	17	0.014	1.85387
23	GOTERM_BP_DIRECT	glycosyl compound metabolic process	6	0.016	1.79588
24	GOTERM_BP_DIRECT	activation of GTPase activity	6	0.016	1.79588
25	GOTERM_BP_DIRECT	gametophyte development	5	0.016	1.79588
26	GOTERM_BP_DIRECT	mitotic sister chromatid cohesion	6	0.019	1.72125
27	GOTERM_BP_DIRECT	flower development	22	0.019	1.72125
28	GOTERM_BP_DIRECT	potassium ion transmembrane transport	7	0.022	1.65758
29	GOTERM_BP_DIRECT	mRNA splice site selection	3	0.023	1.63827
30	GOTERM_BP_DIRECT	mRNA 5'-splice site recognition	3	0.023	1.63827
31	GOTERM_BP_DIRECT	response to absence of light	6	0.023	1.63827
32	GOTERM_BP_DIRECT	double-strand break repair via homologous recombination	9	0.028	1.55284
33	GOTERM_BP_DIRECT	peptidyl-proline hydroxylation to 4-hydroxy-L-proline	4	0.029	1.5376
34	GOTERM_BP_DIRECT	mRNA splicing, via spliceosome	14	0.03	1.52288
35	GOTERM_BP_DIRECT	potassium ion import	3	0.036	1.4437
36	GOTERM_BP_DIRECT	enzyme-directed rRNA pseudouridine synthesis	3	0.036	1.4437
37	GOTERM_BP_DIRECT	DNA ligation	3	0.036	1.4437
38	GOTERM_BP_DIRECT	regulation of cell shape	7	0.036	1.4437
39	GOTERM_BP_DIRECT	photorespiration	8	0.039	1.40894
40	GOTERM_BP_DIRECT	intracellular protein transport	20	0.041	1.38722
41	GOTERM_BP_DIRECT	embryo development ending in seed dormancy	40	0.043	1.36653
42	GOTERM_BP_DIRECT	nucleophagy	4	0.046	1.33724
43	GOTERM_BP_DIRECT	regulation of vesicle fusion	5	0.049	1.3098
44	GOTERM_BP_DIRECT	carbohydrate transport	10	0.049	1.3098
45	GOTERM_BP_DIRECT	response to hypoxia	7	0.05	1.30103
46	GOTERM_BP_DIRECT	starch biosynthetic process	6	0.051	1.29243
47	GOTERM_BP_DIRECT	chaperone-mediated protein folding	6	0.051	1.29243
48	GOTERM_BP_DIRECT	phytol metabolic process	3	0.052	1.284
49	GOTERM_BP_DIRECT	Golgi to plasma membrane transport	3	0.052	1.284
50	GOTERM_BP_DIRECT	positive regulation of autophagy	3	0.052	1.284
51	GOTERM_BP_DIRECT	vesicle-mediated transport	18	0.052	1.284
52	GOTERM_BP_DIRECT	peptidyl-proline modification	5	0.056	1.25181
53	GOTERM_BP_DIRECT	cellular response to light stimulus	4	0.056	1.25181
54	GOTERM_BP_DIRECT	production of ta-siRNAs involved in RNA interference	4	0.056	1.25181
55	GOTERM_BP_DIRECT	tRNA processing	6	0.057	1.24413
56	GOTERM_BP_DIRECT	vegetative to reproductive phase transition of meristem	12	0.061	1.21467
57	GOTERM_BP_DIRECT	endocytosis	9	0.063	1.20066
58	GOTERM_BP_DIRECT	protein phosphorylation	68	0.065	1.18709
59	GOTERM_BP_DIRECT	protein-chromophore linkage	7	0.066	1.18046
60	GOTERM_BP_DIRECT	double-strand break repair via nonhomologous end joining	4	0.067	1.17393
61	GOTERM_BP_DIRECT	root morphogenesis	4	0.067	1.17393
62	GOTERM_BP_DIRECT	regulation of response to osmotic stress	3	0.069	1.16115
63	GOTERM_BP_DIRECT	mitotic G2 DNA damage checkpoint	3	0.069	1.16115
64	GOTERM_BP_DIRECT	DNA biosynthetic process	3	0.069	1.16115
65	GOTERM_BP_DIRECT	red or far-red light signaling pathway	5	0.072	1.14267
66	GOTERM_BP_DIRECT	lipid metabolic process	18	0.073	1.13668
67	GOTERM_BP_DIRECT	protein targeting to chloroplast	4	0.078	1.10791
68	GOTERM_BP_DIRECT	nucleotide-excision repair	5	0.081	1.09151
69	GOTERM_BP_DIRECT	peptidyl-serine phosphorylation	9	0.083	1.08092
70	GOTERM_BP_DIRECT	mitotic nuclear division	10	0.088	1.05552
71	GOTERM_BP_DIRECT	transport	30	0.089	1.05061
72	GOTERM_BP_DIRECT	nuclear mRNA surveillance	3	0.089	1.05061
73	GOTERM_BP_DIRECT	response to osmotic stress	13	0.091	1.04096
74	GOTERM_BP_DIRECT	cell cycle	13	0.091	1.04096
75	GOTERM_BP_DIRECT	starch catabolic process	4	0.091	1.04096
76	GOTERM_BP_DIRECT	Wnt signaling pathway	4	0.091	1.04096
77	GOTERM_BP_DIRECT	phototropism	4	0.091	1.04096
78	GOTERM_BP_DIRECT	response to far red light	7	0.091	1.04096
79	GOTERM_BP_DIRECT	circadian rhythm	11	0.091	1.04096
80	GOTERM_BP_DIRECT	heat acclimation	6	0.093	1.03152
