# Supplementary material for: Receptor kinase FERONIA regulates flowering time in Arabidopsis
Source: BMC Plant Biol. 2020 Jan 16;20:26. doi: 10.1186/s12870-019-2223-y (PMC6966814; doi:10.1186/s12870-019-2223-y)
Supplement: Supplementary file 13 — Additional file 13: Table S5. Primers list. [file 12870_2019_2223_MOESM13_ESM.xls]

## Sheet: Sheet1
Target	Forward (5’-3’)	Reverse (5’-3’)	application
FER-qPCR	ATTGATTTTCTCTCTCTCTCCCCC	AAGAATCGGGGAAGAAACCCTAAG	quantitative PCR
CCA1-qPCR	CTCAAGCTTCCACATGAGACTC	GTTACAGGAAGACTATGGACAAG
LHY-qPCR	GTTAGAGAGGATTTGAAGCAG	CATCGCTCTCGCTGCTTTG
TOC1-qPCR	GTCGGCTTTACTTCTTCTAC	GTGGAATCATTGTCACAAAGC
PRR7-qPCR	ATGCCTTACTTATCTGGTATCGGT	TAAGCACTTAAAGACCAGCCCCAT
PRR9-qPCR	TGGTTTTGCTCTGCTTGCTTTGG	GCAGCACCTCTCAGCATACA
CO-qPCR	TCCATTAACCATAACGCATACATTTC	CGGCACAACACCAGTTTCC
GI-qPCR	CTGAGTGTTTGTGATGATGAAGTTG	ATGTCGTTGGCGGAGGAAGAAGA
FCA-qPCR	CTTCTGAGCTAGCTCAGCTCTTG	CAGATCCAGCCCACTGTTGTTTAC
FLD-qPCR	GATATGGTGCTGTGTACAGTTC	CATACGGAAAGAGCATTGCAAC
VRN1-qPCR	CCGTTACTCCATTCGCATTGGTTAT	TCGGCATCTTCATCTTCAAGGTCTT
VRN2-qPCR	CTTTCAACCTTCGCTCTCTAGG	ACCACATAGCATAGAGCAAAATGG
FY-qPCR	TACCACCATCATCTCATATGCC	GAAGGAGCACCCATAAAATGAC
FLC-qPCR	GACTGCCCTCTCCGTGACTA	TTCTCAACAAGCTTCAACATGAG
FLC-intron 1	TTCTCCAAACGTCGCAACGGTCTC	CATGCTGTTTCCCATATCGATCAAG
FLC-intron 1'	TTCTCCAAACGTCGCAACGGTCTC	CTCAGAAAAGTAAAAGAGCACAAAACAG
FLC-intron 6	AACTCATGTTGAAGCTTGTTGAG	TGGCTAATTAAGTAGTGGGAGAG
FLC-intron 6'	AGGTTTGGATCCGAGTGGCTCAGTT	TGGCTAATTAAGTAGTGGGAGAG
MAF1-qPCR	TTCGGAATTATCTTCCACACAA	CGGACAGAGCAGTCTCAAGTT
MAF2-qPCR	GGCTCCGGAAAACTCTACAA	GAGTGGCAGATAATTCCGAG
MAF3-qPCR	GACGTTTCTGGTTATAGAAGGTG	TTACTTGAGCAGCGAAAGAGTC
SOC1-qPCR	AGAGAATGCAACAAGCAGACAAGT	AGTTTGCCTTTAGGAGAGAAGATG
RALF1-qPCR	TTCATATGGCGACCACAAAATACATAAGCT	CGCGGATCCCTAACTCCTGCAACGAGCAATTT
ACT2	CACTGTGCCAATCTACGAGGGT	CACAAACGAGGGCTGGAACAAG
MAF1-AS	GATCGTTATGAAATACAACATGCTG	CCTTTTCTTTAAGGGACTCGATATA	semi-quantitative PCR
MAF2-AS	TCGTTACGAAATACATCATGC	AGCCATTTTCCCATGACATTC
MAF3-AS	AGAAAAAATTCGGAATTATCT	CCGTGACATTCCTCTGTCACC
EMF2-AS	GAAGAATTTCAGGCGGTAAATGTCT	TCCTTCTATCTTCAAAATCTGCCAC
ELF3-AS	TAGATGTATCAGTCACAGAGGAGAT	TTGACAACCTCCCAACTACGT
PP2A	AATTTCTCGCAGGATAAGTCCTGGC	CAATTGTTGCATCCTTACCCAAGAC
CCA1-pEGAD	GGAATTCATGGAGACAAATTCGTCTGGAGAAG	CGGGATCCTCATGTGGAAGCTTGAGTTTCCA	EMSA
pFER-pGreenII	CGGGATCCAGAAAAGTTAAGAGTGGGAACTGGG	CATGCCATGGCGATCAAGAGCACTTCTCCGG
CCA1-GST	GTTCCGCGTGGATCCATGGAGACAAATTCGTCTGGAGA	TCGACCCGGGAATTCTGTGGAAGCTTGAGTTTCCAAC
pFER(competitor A)	TCTCCCCCAAAATATCTCTGTCTTC	GAAGACAGAGATATTTTGGGGGAGA
pFER-Mutant(competiror B)	TCTCCCCCAGGGGGGGGCTGTCTTC	GAAGACAGCCCCCCCCTGGGGGAGA
pFER	TCTCCCCCAAAATATCTCTGTCTTC-FITC	GAAGACAGAGATATTTTGGGGGAGA
FER	CGGATCCATGAAGATCACAGAGGGACGATTC	CGCAGATCTAGCACCAAACACACAAAACCC	plant identification
Fer-4-TDNA	GGACTTTGACTATGGTTGGATCAT	GTGGATTGATGTGATATCTCC
Hyg	ACGGTGTCGTCCATCACAGTTTGCC	TTCCGGAAGTGCTTGACATTGGGGA
ralf1	CGATGCCAACGATCATTG	AAAACGCTTGATGGATCAAAG
Salk LB1.3	ATTTTGCCGATTTCGGAAC
pFERa	AGAAAAGTTAAGAGTGGGAACTGGG	GCCGAACGTGTGCAATTTTTTT	ChIP-qPCR
pFERb	GTTTTGAATCAAGAAGGTGTAGACC	AGAATGGGGCCTGCTTTGATAAT
pFERc	CATAGGAGATAAACTGAAATCAG	TGATTGGTATGGTTTGGATGAC
pFERd	TGTCATCCAAACCATACCAATCA	CAAAACGGACAAGCATTGTTGCT
pFERe	CGTAGAGGGAAGCAACAATGCTT	CAGTAGTAAGGGAGAGTGAAGTGAG
pFERf	TTCCTCACTTCACTCTCCCTTACTA	CGATCAAGAGCACTTCTCCGGG
